# Supplementary material for: Comparison of the effect of sedation and general anesthesia on pattern and flash visual evoked potentials in normal dogs
Source: BMC Vet Res. 2022 Jul 13;18:272. doi: 10.1186/s12917-022-03375-5 (PMC9277965; doi:10.1186/s12917-022-03375-5)
Supplement: Supplementary file 1 — Additional file 1. [file 12917_2022_3375_MOESM1_ESM.xlsx]

## Sheet: Sedation - Raw
Name	Dog ID	Weight (kg)	Dex (ug)	Torb (mg)	Eye	Electrode	N75	P100	N135	Baseline-N75	N75-P100	P100-N135	N1	P1	N2	P2	N3	Baseline-N1	N1-P1	P1-N2	N2-P2	P2-N3
Foxy	193935	14.5	72.5	4.35	OD	OD_1	52.86	80.1	171.88	0.37	6.03	7.4	35.75	81.59	103.38	128.08	141.42	1.26	3.67	4.37	1.53	0.35
Foxy	193935	14.5	72.5	4.35	OD	OD_1	44.41	81.61	146.67	0.41	7.79	6.92	53.2	82.85	105.14	132.97	161.9	2.39	5.39	7.16	2.12	1.37
Foxy	193935	14.5	72.5	4.35	OD	OD_1_avg	48.635	80.855	159.275	0.39	6.91	7.16	44.475	82.22	104.26	130.525	151.66	1.825	4.53	5.765	1.825	0.86
Foxy	193935	14.5	72.5	4.35	OD	OD_2	52.56	79.2	175.4	0.26	7	8.32	36.05	81.59	107.3	129.89	142.03	1.26	4.1	4.21	1.36	0.59
Foxy	193935	14.5	72.5	4.35	OD	OD_2	46.52	84.03	148.19	0.26	8.12	7.54	52.9	82.85	105.74	132.36	162.2	2.55	5.41	7.42	1.48	1.64
Foxy	193935	14.5	72.5	4.35	OD	OD_2_avg	49.54	81.615	161.795	0.26	7.56	7.93	44.475	82.22	106.52	131.125	152.115	1.905	4.755	5.815	1.42	1.115
Foxy	193935	14.5	72.5	4.35	OD	OD_3	50.75	81.22	171.88	0.21	6.56	7.5	36.65	81.89	106.1	130.2	142.33	1.42	4.15	4.26	1.36	0.45
Foxy	193935	14.5	72.5	4.35	OD	OD_3	48.33	84.84	149.9	0.21	7.37	7.11	52.9	83.75	105.74	132.36	161.6	2.23	7.1	7.58	1.1	0.8
Foxy	193935	14.5	72.5	4.35	OD	OD_3_avg	49.54	83.03	160.89	0.21	6.965	7.305	44.775	82.82	105.92	131.28	151.965	1.825	5.625	5.92	1.23	0.625
Foxy	193935	14.5	72.5	4.35	OS	OS_1	37.93	80.25	/	0.61	5.35	/	58.39	89.2	105.49	127.85	162.86	1.76	8.09	7.44	2.62	4.23
Foxy	193935	14.5	72.5	4.35	OS	OS_1	45.68	77.54	184.47	0.61	6.47	8.85	60.22	86.47	108.23	122.1	166.8	0.26	7.44	7.55	1.07	4.66
Foxy	193935	14.5	72.5	4.35	OS	OS_1_avg	41.805	78.895	184.47	0.61	5.91	8.85	59.305	87.835	106.86	124.975	164.83	1.01	7.765	7.495	1.845	4.445
Foxy	193935	14.5	72.5	4.35	OS	OS_2	35.51	79.95	/	0.51	5.64	/	60.5	89.2	106.09	127.25	162.86	1.82	8.09	7.12	2.73	4.66
Foxy	193935	14.5	72.5	4.35	OS	OS_2	45.17	81.16	183.97	0.37	7.81	10.05	61.12	87.37	108.83	125.42	166.8	0.26	7.55	7.66	1.06	4.39
Foxy	193935	14.5	72.5	4.35	OS	OS_2_avg	40.34	80.555	183.97	0.44	6.725	10.05	60.81	88.285	107.46	126.335	164.83	1.04	7.82	7.39	1.895	4.525
Foxy	193935	14.5	72.5	4.35	OS	OS_3	35.21	77.23	/	0.36	4.89	/	61.41	87.09	106.09	128.15	161.95	1.49	7.98	7.07	2.67	4.28
Foxy	193935	14.5	72.5	4.35	OS	OS_3	47.59	79.95	184.48	0.26	6.82	9.23	61.41	87.39	108.51	125.74	167.08	0.37	7.12	7.34	0.96	3.96
Foxy	193935	14.5	72.5	4.35	OS	OS_3_avg	41.4	78.59	184.48	0.31	5.855	9.23	61.41	87.24	107.3	126.945	164.515	0.93	7.55	7.205	1.815	4.12
Winnie	193931	14.5	72.5	4.35	OD	OD_1	35.79	91.79	185.99	2.12	10.16	9.73	62.5	88.47	107.19	139.49	165.76	2.98	10.1	10.64	5.12	1.26
Winnie	193931	14.5	72.5	4.35	OD	OD_1	37.8	92.39	173.89	1.08	5.61	9.14	56.16	83.03	101.15	113.83	148.25	5.02	8.93	10.05	8.09	2.87
Winnie	193931	14.5	72.5	4.35	OD	OD_1_avg	36.795	92.09	179.94	1.6	7.885	9.435	59.33	85.75	104.17	126.66	157.005	4	9.515	10.345	6.605	2.065
Winnie	193931	14.5	72.5	4.35	OD	OD_2	58.97	92.39	128.62	1.25	11.44	13.48	54.65	88.47	106.88	139.19	158.21	2.28	10.16	10.91	4.75	1.91
Winnie	193931	14.5	72.5	4.35	OD	OD_2	/	92.39	175.4	/	/	10.96	56.76	83.64	101.15	114.73	152.48	3.78	9.14	10.43	1.8	4.27
Winnie	193931	14.5	72.5	4.35	OD	OD_2_avg	58.97	92.39	152.01	1.25	11.44	12.22	55.705	86.055	104.015	126.96	155.345	3.03	9.65	10.67	3.275	3.09
Winnie	193931	14.5	72.5	4.35	OD	OD_3	54.94	92.09	185.99	0.69	10.48	10.42	55.25	89.07	106.8	136.17	164.55	2.71	10.91	10.96	4.27	2.01
Winnie	193931	14.5	72.5	4.35	OD	OD_3	43.18	89.98	175.91	1.41	6.08	9.83	56.46	83.33	101.45	113.83	154.89	4.69	10.75	10.32	2.12	5.12
Winnie	193931	14.5	72.5	4.35	OD	OD_3_avg	49.06	91.035	180.95	1.05	8.28	10.125	55.855	86.2	104.125	125	159.72	3.7	10.83	10.64	3.195	3.565
Winnie	193931	14.5	72.5	4.35	OS	OS_1	/	87.26	198.59	/	/	11.97	48.31	99.94	115.94	130.13	172.4	2.93	12.57	11.66	3.41	3.3
Winnie	193931	14.5	72.5	4.35	OS	OS_1	49.21	87.26	193.04	0.93	10.26	13.47	50.12	97.52	113.83	130.13	175.12	1.84	12.13	11.65	3.83	3.34
Winnie	193931	14.5	72.5	4.35	OS	OS_1_avg	49.21	87.26	195.815	0.93	10.26	12.72	49.215	98.73	114.885	130.13	173.76	2.385	12.35	11.655	3.62	3.32
Winnie	193931	14.5	72.5	4.35	OS	OS_2	53.43	89.67	197.58	0.29	10.05	14.45	48.91	98.73	116.55	130.74	171.8	2.59	14.12	12.67	3.24	3.13
Winnie	193931	14.5	72.5	4.35	OS	OS_2	37.8	89.67	193.55	0.53	13.64	16.86	50.12	98.13	118.06	131.64	171.2	1.52	13.15	12.56	3.18	2.75
Winnie	193931	14.5	72.5	4.35	OS	OS_2_avg	45.615	89.67	195.565	0.41	11.845	15.655	49.515	98.43	117.305	131.19	171.5	2.055	13.635	12.615	3.21	2.94
Winnie	193931	14.5	72.5	4.35	OS	OS_3	/	89.67	199.6	/	6.88	6.4	58.18	100.24	116.55	131.34	177.84	1.41	11.44	11.6	3.77	3.4
Winnie	193931	14.5	72.5	4.35	OS	OS_3	38.81	87.86	190.02	0.92	10.53	10.79	61.59	97.83	113.83	131.64	177.23	0.45	10.31	11.81	3.67	2.81
Winnie	193931	14.5	72.5	4.35	OS	OS_3_avg	38.81	88.765	194.81	0.92	8.705	8.595	59.885	99.035	115.19	131.49	177.535	0.93	10.875	11.705	3.72	3.105
Axle	193938	16.6	83	4.98	OD	OD_1	48.61	83.97	/	0.55	8.07	/	56.76	92.69	117.45	140.7	157	5.11	4.84	0.18	1.69	1.1
Axle	193938	16.6	83	4.98	OD	OD_1	50.42	78.5	/	0.98	8.65	/	60.39	94.2	122.28	160.33	175.12	4.86	3.73	1.1	5.92	0.24
Axle	193938	16.6	83	4.98	OD	OD_1_avg	49.515	81.235	#DIV/0!	0.765	8.36	#DIV/0!	58.575	93.445	119.865	150.515	166.06	4.985	4.285	0.64	3.805	0.67
Axle	193938	16.6	83	4.98	OD	OD_2	50.42	78.5	/	1.85	10.54	/	57.07	81.82	113.53	140.4	171.8	5.65	4.68	0.57	3.08	1.79
Axle	193938	16.6	83	4.98	OD	OD_2	48.01	84.54	/	0.66	9.77	/	57.97	91.79	116.55	153.08	182.07	5.33	3.67	0.45	6.08	0.24
Axle	193938	16.6	83	4.98	OD	OD_2_avg	49.215	81.52	#DIV/0!	1.255	10.155	#DIV/0!	57.52	86.805	115.04	146.74	176.935	5.49	4.175	0.51	4.58	1.015
Axle	193938	16.6	83	4.98	OD	OD_3	50.12	78.5	/	1.71	9.14	/	55.56	88.77	115.64	141	169.69	5.34	4.86	0.34	1.96	1.32
Axle	193938	16.6	83	4.98	OD	OD_3	48.61	85.14	/	0.4	7.8	/	56.46	88.16	115.64	151.87	177.23	5.66	3.52	0.62	6.3	0.35
Axle	193938	16.6	83	4.98	OD	OD_3_avg	49.365	81.82	#DIV/0!	1.055	8.47	#DIV/0!	56.01	88.465	115.64	146.435	173.46	5.5	4.19	0.48	4.13	0.835
Axle	193938	16.6	83	4.98	OS	OS_1	46.8	75.18	162.74	1.66	9.14	13.54	64.31	86.96	108.7	160.02	191.12	8.71	1.96	2.18	11.13	0.78
Axle	193938	16.6	83	4.98	OS	OS_1	48.61	77.9	194.56	1.23	11.07	12.71	72.77	89.37	109.3	151.12	185.39	6.56	0.93	1.15	9.45	1.79
Axle	193938	16.6	83	4.98	OS	OS_1_avg	47.705	76.54	178.65	1.445	10.105	13.125	68.54	88.165	109	155.57	188.255	7.635	1.445	1.665	10.29	1.285
Axle	193938	16.6	83	4.98	OS	OS_2	45.89	74.58	158.21	1.47	10.69	15.94	65.22	84.54	103.86	166.67	187.2	8.11	2.49	2.22	11.6	1.95
Axle	193938	16.6	83	4.98	OS	OS_2	49.21	78.5	190.52	1.52	12.29	14.54	63.1	85.75	108.09	151.87	176.33	6.45	1.2	1.47	9.94	1.41
Axle	193938	16.6	83	4.98	OS	OS_2_avg	47.55	76.54	174.365	1.495	11.49	15.24	64.16	85.145	105.975	159.27	181.765	7.28	1.845	1.845	10.77	1.68
Axle	193938	16.6	83	4.98	OS	OS_3	46.2	74.58	158.15	1.38	8.7	13.31	69.75	89.37	108.09	157.61	182.37	6.46	1.16	2.02	9.36	0.78
Axle	193938	16.6	83	4.98	OS	OS_3	49.21	79.11	193.04	1.37	10.15	12.08	69.14	87.56	109.6	167.57	189.61	8.23	2.02	2.07	10.21	0.73
Axle	193938	16.6	83	4.98	OS	OS_3_avg	47.705	76.845	175.595	1.375	9.425	12.695	69.445	88.465	108.845	162.59	185.99	7.345	1.59	2.045	9.785	0.755
Squeaker	196095	14.4	72	4.32	OD	OD_1	53.44	78.8	102.96	0.36	4.96	5.18	65.22	95.41	131.34	167.27	182.07	11.29	6.52	0.34	5.5	0.41
Squeaker	196095	14.4	72	4.32	OD	OD_1	54.95	85.14	/	1.05	5.18	/	60.39	98.73	132.85	172.4	192.93	6.72	6.51	1.79	3.45	1.09
Squeaker	196095	14.4	72	4.32	OD	OD_1_avg	54.195	81.97	102.96	0.705	5.07	5.18	62.805	97.07	132.095	169.835	187.5	9.005	6.515	1.065	4.475	0.75
Squeaker	196095	14.4	72	4.32	OD	OD_2	52.84	78.5	152.22	0.53	5.59	8.18	65.82	94.2	131.64	166.67	182.97	10.86	7.21	1.1	5.87	0.41
Squeaker	196095	14.4	72	4.32	OD	OD_2	54.95	84.84	155.19	1.01	8.45	9.14	59.78	90.88	132.55	172.71	198.37	7.21	8.02	2.82	3.89	1.91
Squeaker	196095	14.4	72	4.32	OD	OD_2_avg	53.895	81.67	153.705	0.77	7.02	8.66	62.8	92.54	132.095	169.69	190.67	9.035	7.615	1.96	4.88	1.16
Squeaker	196095	14.4	72	4.32	OD	OD_3	54.35	78.2	155.75	0.5	4.63	4.09	66.12	93.3	131.04	166.97	184.48	11.02	7.43	1.21	5.02	0.41
Squeaker	196095	14.4	72	4.32	OD	OD_3	54.35	84.84	155.19	1.09	7.21	7.86	59.78	90.58	131.94	170.59	198.07	6.52	8.12	2.93	3.3	1.07
Squeaker	196095	14.4	72	4.32	OD	OD_3_avg	54.35	81.52	155.47	0.795	5.92	5.975	62.95	91.94	131.49	168.78	191.275	8.77	7.775	2.07	4.16	0.74
Squeaker	196095	14.4	72	4.32	OS	OS_1	/	80.62	/	/	/	/	51.18	97.52	125.6	147.34	165.46	3.14	5.55	2.5	0.84	0.68
Squeaker	196095	14.4	72	4.32	OS	OS_1	48.01	80.62	157	1.18	7.47	8.22	63.1	95.11	133.15	164.25	190.22	4.8	7.53	4.8	2.28	1.43
Squeaker	196095	14.4	72	4.32	OS	OS_1_avg	48.01	80.62	157	1.18	7.47	8.22	57.14	96.315	129.375	155.795	177.84	3.97	6.54	3.65	1.56	1.055
Squeaker	196095	14.4	72	4.32	OS	OS_2	/	85.45	/	/	/	/	59.78	96.92	127.72	155.19	171.5	3.68	5.23	2.39	1.37	0.94
Squeaker	196095	14.4	72	4.32	OS	OS_2	48.01	82.43	156.4	0.88	7.21	7.91	60.69	97.52	133.15	169.69	191.12	5.43	7.63	4.9	3.13	1.58
Squeaker	196095	14.4	72	4.32	OS	OS_2_avg	48.01	83.94	156.4	0.88	7.21	7.91	60.235	97.22	130.435	162.44	181.31	4.555	6.43	3.645	2.25	1.26
Squeaker	196095	14.4	72	4.32	OS	OS_3	/	85.45	/	/	/	/	60.08	94.81	126.81	153.38	172.4	3.77	5.06	2.49	1.36	0.77
Squeaker	196095	14.4	72	4.32	OS	OS_3	50.72	81.22	156.4	1	6.62	6.95	61.29	96.32	131.94	169.99	190.52	5.06	7.31	4.79	3.29	1.79
Squeaker	196095	14.4	72	4.32	OS	OS_3_avg	50.72	83.335	156.4	1	6.62	6.95	60.685	95.565	129.375	161.685	181.46	4.415	6.185	3.64	2.325	1.28
PJ	196092	18.5	92.5	5.55	OD	OD_1	51.03	80.01	138.59	4.86	23.93	22.97	59.48	90.88	125.6	161.84	199.28	1.31	5.86	6.29	8.65	6.29
PJ	196092	18.5	92.5	5.55	OD	OD_1	45.59	75.48	/	5.22	21.41	/	64.92	93.9	131.04	163.65	209.84	3.24	6.24	8.65	10.2	10.2
PJ	196092	18.5	92.5	5.55	OD	OD_1_avg	48.31	77.745	138.59	5.04	22.67	22.97	62.2	92.39	128.32	162.745	204.56	2.275	6.05	7.47	9.425	8.245
PJ	196092	18.5	92.5	5.55	OD	OD_2	51.53	79.71	144.02	5.11	28.38	28.17	60.69	92.09	127.72	164.25	203.2	1.52	8.6	8.86	10.42	7.52
PJ	196092	18.5	92.5	5.55	OD	OD_2	45.89	74.98	/	6.45	26.29	/	64.61	95.41	131.34	165.46	210.45	3.24	9.08	11.97	12.62	12.13
PJ	196092	18.5	92.5	5.55	OD	OD_2_avg	48.71	77.345	144.02	5.78	27.335	28.17	62.65	93.75	129.53	164.855	206.825	2.38	8.84	10.415	11.52	9.825
PJ	196092	18.5	92.5	5.55	OD	OD_3	51.33	80.01	144.02	4.42	25.81	25.22	60.99	91.49	127.11	163.95	201.09	1.52	9.35	10.1	11.17	7.85
PJ	196092	18.5	92.5	5.55	OD	OD_3	44.99	74.58	/	5.7	23.72	/	64.92	93.9	131.04	164.86	211.96	3.88	9.45	12.45	13.31	12.78
PJ	196092	18.5	92.5	5.55	OD	OD_3_avg	48.16	77.295	144.02	5.06	24.765	25.22	62.955	92.695	129.075	164.405	206.525	2.7	9.4	11.275	12.24	10.315
PJ	196092	18.5	92.5	5.55	OS	OS_1	48.61	84.84	211.19	2.87	11.39	12.08	49.21	77.29	110.51	153.08	199.88	3.56	6.93	8.01	15.94	11.7
PJ	196092	18.5	92.5	5.55	OS	OS_1	48.61	77.6	193.55	2.55	22.37	22.74	49.82	85.54	115.04	151.27	184.9	6.14	6.84	5.71	10.7	9.04
PJ	196092	18.5	92.5	5.55	OS	OS_1_avg	48.61	81.22	202.37	2.71	16.88	17.41	49.515	81.415	112.775	152.175	192.39	4.85	6.885	6.86	13.32	10.37
PJ	196092	18.5	92.5	5.55	OS	OS_2	48.01	83.64	210.69	3.3	12.72	13.9	51.03	83.03	115.64	150.97	184.78	5.77	6.95	7	11.66	9.73
PJ	196092	18.5	92.5	5.55	OS	OS_2	48.01	77.6	189.52	2.82	26.39	27.2	50.42	77.29	111.41	154.89	196.56	3.46	8.23	10	16.86	11.5
PJ	196092	18.5	92.5	5.55	OS	OS_2_avg	48.01	80.62	200.105	3.06	19.555	20.55	50.725	80.16	113.525	152.93	190.67	4.615	7.59	8.5	14.26	10.615
PJ	196092	18.5	92.5	5.55	OS	OS_3	48.01	83.94	210.69	2.66	11.02	/	53.14	83.03	113.83	153.38	183.88	7.05	6.73	6.89	11.34	7.91
PJ	196092	18.5	92.5	5.55	OS	OS_3	48.31	77.9	190.52	2.55	23.72	23.45	50.72	77.29	109.3	155.19	196.56	2.66	5.93	8.61	15.89	10.05
PJ	196092	18.5	92.5	5.55	OS	OS_3_avg	48.16	80.92	200.605	2.605	17.37	23.45	51.93	80.16	111.565	154.285	190.22	4.855	6.33	7.75	13.615	8.98
Panda	193452	15.3	76.5	4.59	OD	OD_1	/	88.47	144.63	/	/	12.79	59.78	81.52	108.7	148.55	183.27	3.72	3.72	6.13	6.4	5.43
Panda	193452	15.3	76.5	4.59	OD	OD_1	53.14	86.65	140.7	0.37	10.38	15.84	59.18	85.14	106.28	152.78	186.29	3.88	5.06	6.45	6.67	4.63
Panda	193452	15.3	76.5	4.59	OD	OD_1_avg	53.14	87.56	142.665	0.37	10.38	14.315	59.48	83.33	107.49	150.665	184.78	3.8	4.39	6.29	6.535	5.03
Panda	193452	15.3	76.5	4.59	OD	OD_2	51.03	88.77	143.72	0.45	11.45	14.18	57.67	84.54	115.64	156.4	185.99	3.88	7.31	8.54	6.77	5.76
Panda	193452	15.3	76.5	4.59	OD	OD_2	53.74	86.96	140.7	0.84	13.7	16.75	54.95	81.82	110.51	149.15	180.56	3.24	5.76	8.06	5.92	6.24
Panda	193452	15.3	76.5	4.59	OD	OD_2_avg	52.385	87.865	142.21	0.645	12.575	15.465	56.31	83.18	113.075	152.775	183.275	3.56	6.535	8.3	6.345	6
Panda	193452	15.3	76.5	4.59	OD	OD_3	51.63	86.96	147.95	0.65	10.7	11.66	56.16	83.33	115.94	153.99	184.78	3.4	7.2	8.65	6.35	5.01
Panda	193452	15.3	76.5	4.59	OD	OD_3	53.74	86.96	141.61	1.03	12.36	14.29	55.56	80.31	110.21	148.55	181.46	3.56	6.35	7.79	4.58	5.11
Panda	193452	15.3	76.5	4.59	OD	OD_3_avg	52.685	86.96	144.78	0.84	11.53	12.975	55.86	81.82	113.075	151.27	183.12	3.48	6.775	8.22	5.465	5.06
Panda	193452	15.3	76.5	4.59	OS	OS_1	/	80.92	188.73	/	/	10.77	57.67	90.58	121.07	149.46	187.2	2.06	8.33	8.76	3.24	5.81
Panda	193452	15.3	76.5	4.59	OS	OS_1	51.63	85.14	143.12	0.36	12.14	12.95	58.27	87.86	129.23	150.97	189.92	1.25	7.1	9.88	2.11	6.51
Panda	193452	15.3	76.5	4.59	OS	OS_1_avg	51.63	83.03	165.925	0.36	12.14	11.86	57.97	89.22	125.15	150.215	188.56	1.655	7.715	9.32	2.675	6.16
Panda	193452	15.3	76.5	4.59	OS	OS_2	/	80.62	135.27	/	/	11.23	58.88	91.49	122.58	151.87	188.71	1.84	7.42	8.92	3.93	5.59
Panda	193452	15.3	76.5	4.59	OS	OS_2	50.72	85.75	/	0.56	12.79	/	60.09	92.39	126.51	154.59	190.52	1.41	8.17	11.44	3.18	6.61
Panda	193452	15.3	76.5	4.59	OS	OS_2_avg	50.72	83.185	135.27	0.56	12.79	11.23	59.485	91.94	124.545	153.23	189.615	1.625	7.795	10.18	3.555	6.1
Panda	193452	15.3	76.5	4.59	OS	OS_3	/	81.22	137.98	/	/	9.3	57.07	91.18	122.58	149.46	185.69	1.9	6.99	8.65	3.24	4.79
Panda	193452	15.3	76.5	4.59	OS	OS_3	51.63	89.37	/	0.55	12.84	/	60.69	90.28	127.72	153.99	191.73	1.84	7.85	10.2	2.22	5.22
Panda	193452	15.3	76.5	4.59	OS	OS_3_avg	51.63	85.295	137.98	0.55	12.84	9.3	58.88	90.73	125.15	151.725	188.71	1.87	7.42	9.425	2.73	5.005
Rupert	196093	20.3	101.5	6.09	OD	OD_1	53.74	90.58	/	0.93	6.77	/	70.05	99.03	121.68	150.36	185.69	2.97	1.84	0.24	2.11	0.34
Rupert	196093	20.3	101.5	6.09	OD	OD_1	/	90.28	/	/	/	/	85.14	109.6	131.64	172.1	197.77	5.65	0.56	0.29	3.03	1.05
Rupert	196093	20.3	101.5	6.09	OD	OD_1_avg	53.74	90.43	#DIV/0!	0.93	6.77	#DIV/0!	77.595	104.315	126.66	161.23	191.73	4.31	1.2	0.265	2.57	0.695
Rupert	196093	20.3	101.5	6.09	OD	OD_2	51.63	90.88	/	0.56	6.93	/	70.35	93.6	125	157.61	189.01	3.09	2.18	0.25	2.27	0.4
Rupert	196093	20.3	101.5	6.09	OD	OD_2	53.74	90.88	/	1.09	7.7	/	83.64	109.6	134.06	173.01	201.09	5.92	0.88	0.24	4.04	1.63
Rupert	196093	20.3	101.5	6.09	OD	OD_2_avg	52.685	90.88	#DIV/0!	0.825	7.315	#DIV/0!	76.995	101.6	129.53	165.31	195.05	4.505	1.53	0.245	3.155	1.015
Rupert	196093	20.3	101.5	6.09	OD	OD_3	52.54	89.37	/	0.56	6.18	/	67.03	101.45	118.36	159.12	189.92	3.08	2.22	0.24	2.97	0.61
Rupert	196093	20.3	101.5	6.09	OD	OD_3	54.65	92.39	/	1.21	7.04	/	81.52	108.39	130.43	167.57	198.67	6.18	0.88	0.88	4.74	1.63
Rupert	196093	20.3	101.5	6.09	OD	OD_3_avg	53.595	90.88	#DIV/0!	0.885	6.61	#DIV/0!	74.275	104.92	124.395	163.345	194.295	4.63	1.55	0.56	3.855	1.12
Rupert	196093	20.3	101.5	6.09	OS	OS_1	49.21	89.98	/	0.99	6.99	/	70.35	103.56	137.68	179.65	212.86	6.67	1.58	0.45	6.08	2.22
Rupert	196093	20.3	101.5	6.09	OS	OS_1	54.95	88.16	/	0.78	5.97	/	65.22	97.52	133.45	182.7	217.09	2.92	2.54	1.79	6.13	3.5
Rupert	196093	20.3	101.5	6.09	OS	OS_1_avg	52.08	89.07	#DIV/0!	0.885	6.48	#DIV/0!	67.785	100.54	135.565	181.175	214.975	4.795	2.06	1.12	6.105	2.86
Rupert	196093	20.3	101.5	6.09	OS	OS_2	48.61	89.07	/	0.61	6.89	/	75.18	112.62	141.61	183.27	213.47	6.29	1.63	0.29	5.62	2.44
Rupert	196093	20.3	101.5	6.09	OS	OS_2	51.03	89.07	/	0.73	6.13	/	68.24	101.15	138.59	184.48	210.14	3.14	2.44	1.59	6.62	3.57
Rupert	196093	20.3	101.5	6.09	OS	OS_2_avg	49.82	89.07	#DIV/0!	0.67	6.51	#DIV/0!	71.71	106.885	140.1	183.875	211.805	4.715	2.035	0.94	6.12	3.005
Rupert	196093	20.3	101.5	6.09	OS	OS_3	48.61	89.67	/	0.66	6.09	/	71.86	106.88	146.14	182.67	215.28	6.52	1.78	0.35	5.5	2.55
Rupert	196093	20.3	101.5	6.09	OS	OS_3	51.33	88.47	/	0.66	5.31	/	68.24	103.26	137.38	184.18	217.39	3.14	1.85	1.32	6.2	2.07
Rupert	196093	20.3	101.5	6.09	OS	OS_3_avg	49.97	89.07	#DIV/0!	0.66	5.7	#DIV/0!	70.05	105.07	141.76	183.425	216.335	4.83	1.815	0.835	5.85	2.31
Pixie	193933	9.2	46	2.76	OD	OD_1	49.52	80.62	194.05	1.09	8.87	11.65	65.52	104.47	125	145.53	168.48	5.7	7.15	0.93	1.09	1.15
Pixie	193933	9.2	46	2.76	OD	OD_1	44.99	90.58	206.55	0.99	8.11	10.38	72.16	97.83	125.91	160.33	175.42	7.74	5.01	4.26	5.54	0.56
Pixie	193933	9.2	46	2.76	OD	OD_1_avg	47.255	85.6	200.3	1.04	8.49	11.015	68.84	101.15	125.455	152.93	171.95	6.72	6.08	2.595	3.315	0.855
Pixie	193933	9.2	46	2.76	OD	OD_2	50.12	83.94	192.04	0.73	12.99	17.18	64.61	104.77	123.79	144.02	171.5	6.02	7.15	0.45	1.15	1.47
Pixie	193933	9.2	46	2.76	OD	OD_2	44.99	90.58	194.56	1.05	11.65	15.13	71.56	98.13	125.6	160.93	179.95	8.49	5.81	5.06	6.51	0.66
Pixie	193933	9.2	46	2.76	OD	OD_2_avg	47.555	87.26	193.3	0.89	12.32	16.155	68.085	101.45	124.695	152.475	175.725	7.255	6.48	2.755	3.83	1.065
Pixie	193933	9.2	46	2.76	OD	OD_3	47.71	89.98	196.07	0.88	9.25	12.19	66.43	108.09	122.89	146.14	172.1	6.67	7.68	0.66	1.63	1.85
Pixie	193933	9.2	46	2.76	OD	OD_3	50.72	83.64	193.55	1.2	10.91	13.27	69.75	97.22	122.89	161.53	171.8	9.14	5.87	3.62	5.71	0.68
Pixie	193933	9.2	46	2.76	OD	OD_3_avg	49.215	86.81	194.81	1.04	10.08	12.73	68.09	102.655	122.89	153.835	171.95	7.905	6.775	2.14	3.67	1.265
Pixie	193933	9.2	46	2.76	OS	OS_1	/	85.54	/	/	/	/	70.05	89.37	107.49	141.91	160.33	17.12	2.65	0.77	7.9	0.34
Pixie	193933	9.2	46	2.76	OS	OS_1	/	85.54	/	/	/	/	73.97	91.79	103.86	157.61	181.46	15.67	1.41	1.58	12.78	0.93
Pixie	193933	9.2	46	2.76	OS	OS_1_avg	#DIV/0!	85.54	#DIV/0!	#DIV/0!	#DIV/0!	#DIV/0!	72.01	90.58	105.675	149.76	170.895	16.395	2.03	1.175	10.34	0.635
Pixie	193933	9.2	46	2.76	OS	OS_2	/	85.54	/	/	/	/	71.86	90.28	108.39	134.06	155.5	14.76	1.63	1.04	6.93	0.45
Pixie	193933	9.2	46	2.76	OS	OS_2	/	85.14	/	/	/	/	71.26	86.35	104.77	153.08	179.95	12.99	0.66	0.93	13.04	1.36
Pixie	193933	9.2	46	2.76	OS	OS_2_avg	#DIV/0!	85.34	#DIV/0!	#DIV/0!	#DIV/0!	#DIV/0!	71.56	88.315	106.58	143.57	167.725	13.875	1.145	0.985	9.985	0.905
Pixie	193933	9.2	46	2.76	OS	OS_3	/	84.84	/	/	/	/	72.77	88.16	99.64	140.4	155.5	15.36	0.51	0.68	7.05	0.57
Pixie	193933	9.2	46	2.76	OS	OS_3	/	85.14	/	/	/	/	76.99	86.35	100.54	159.12	180.25	13.22	0.35	0.4	13.74	0.99
Pixie	193933	9.2	46	2.76	OS	OS_3_avg	#DIV/0!	84.99	#DIV/0!	#DIV/0!	#DIV/0!	#DIV/0!	74.88	87.255	100.09	149.76	167.875	14.29	0.43	0.54	10.395	0.78
Murphy	193936	17.6	88	5.28	OD	OD_1	/	57.07	/	/	/	/	73.37	118.06	/	/	/	2.65	5.33	/	/	/
Murphy	193936	17.6	88	5.28	OD	OD_1	32.94	75.48	150.48	0.57	3.57	2.66	73.97	120.47	/	/	/	4.69	5.87	/	/	/
Murphy	193936	17.6	88	5.28	OD	OD_1_avg	32.94	66.275	150.48	0.57	3.57	2.66	73.67	119.265	#DIV/0!	#DIV/0!	#DIV/0!	3.67	5.6	#DIV/0!	#DIV/0!	#DIV/0!
Murphy	193936	17.6	88	5.28	OD	OD_2	/	71.26	/	/	/	/	70.35	120.47	/	/	/	2.6	5.5	/	/	/
Murphy	193936	17.6	88	5.28	OD	OD_2	29.01	75.79	150.48	0.57	3.88	/	70.95	120.47	/	/	/	4.09	6.02	/	/	/
Murphy	193936	17.6	88	5.28	OD	OD_2_avg	29.01	73.525	150.48	0.57	3.88	3.34	70.65	120.47	#DIV/0!	#DIV/0!	#DIV/0!	3.345	5.76	#DIV/0!	#DIV/0!	#DIV/0!
Murphy	193936	17.6	88	5.28	OD	OD_3	/	74.88	/	/	/	/	67.93	125.3	/	/	/	2.65	5.49	/	/	/
Murphy	193936	17.6	88	5.28	OD	OD_3	32.54	76.39	149.98	0.83	4.05	3.19	72.46	132.25	/	/	/	4.47	5.645	/	/	/
Murphy	193936	17.6	88	5.28	OD	OD_3_avg	32.54	75.635	149.98	0.83	4.05	3.19	70.195	128.775	#DIV/0!	#DIV/0!	#DIV/0!	3.56	5.5675	#DIV/0!	#DIV/0!	#DIV/0!
Murphy	193936	17.6	88	5.28	OS	OS_1	/	74.58	/	/	/	/	57.07	69.14	86.35	145.23	173.01	5.17	0.72	1.63	4.95	2
Murphy	193936	17.6	88	5.28	OS	OS_1	/	73.67	/	/	/	/	57.67	74.28	82.43	139.49	173.61	6.13	1.79	0.34	6.83	1.79
Murphy	193936	17.6	88	5.28	OS	OS_1_avg	#DIV/0!	74.125	#DIV/0!	#DIV/0!	#DIV/0!	#DIV/0!	57.37	71.71	84.39	142.36	173.31	5.65	1.255	0.985	5.89	1.895
Murphy	193936	17.6	88	5.28	OS	OS_2	/	74.58	/	/	/	/	57.67	70.65	86.05	144.93	173.91	5.23	1	0.61	4.2	1.74
Murphy	193936	17.6	88	5.28	OS	OS_2	/	71.26	/	/	/	/	57.97	73.97	84.24	139.19	171.8	5.27	1.41	0.13	6.77	1.74
Murphy	193936	17.6	88	5.28	OS	OS_2_avg	#DIV/0!	72.92	#DIV/0!	#DIV/0!	#DIV/0!	#DIV/0!	57.82	72.31	85.145	142.06	172.855	5.25	1.205	0.37	5.485	1.74
Murphy	193936	17.6	88	5.28	OS	OS_3	/	74.58	/	/	/	/	58.88	69.75	86.05	147.64	172.4	4.95	0.13	1.63	4.2	1.2
Murphy	193936	17.6	88	5.28	OS	OS_3	/	70.95	/	/	/	/	58.88	73.67	82.43	140.1	169.38	5.49	0.99	0.24	6.41	1.37
Murphy	193936	17.6	88	5.28	OS	OS_3_avg	#DIV/0!	72.765	#DIV/0!	#DIV/0!	#DIV/0!	#DIV/0!	58.88	71.71	84.24	143.87	170.89	5.22	0.56	0.935	5.305	1.285
Rigby	193937	15.3	76.5	4.59	OD	OD_1	/	83.64	/	/	/	/	59.48	106.88	139.19	156.1	185.08	5.65	6.13	1.63	0.34	0.61
Rigby	193937	15.3	76.5	4.59	OD	OD_1	/	88.77	/	/	/	/	59.48	95.11	109	143.76	181.76	6.29	4.36	0.51	1.96	1.16
Rigby	193937	15.3	76.5	4.59	OD	OD_1_avg	#DIV/0!	86.205	#DIV/0!	#DIV/0!	#DIV/0!	#DIV/0!	59.48	100.995	124.095	149.93	183.42	5.97	5.245	1.07	1.15	0.885
Rigby	193937	15.3	76.5	4.59	OD	OD_2	/	83.94	/	/	/	/	58.88	107.49	134.36	156.61	188.71	6.41	7.32	2.28	0.94	1.64
Rigby	193937	15.3	76.5	4.59	OD	OD_2	/	80.31	/	/	/	/	57.67	90.88	113.22	151.87	185.69	6.41	5.87	0.89	1.9	1.84
Rigby	193937	15.3	76.5	4.59	OD	OD_2_avg	#DIV/0!	82.125	#DIV/0!	#DIV/0!	#DIV/0!	#DIV/0!	58.275	99.185	123.79	154.24	187.2	6.41	6.595	1.585	1.42	1.74
Rigby	193937	15.3	76.5	4.59	OD	OD_3	/	79.71	/	/	/	/	56.76	95.11	110.51	151.57	181.46	6.51	4.79	0.56	2.18	1.59
Rigby	193937	15.3	76.5	4.59	OD	OD_3	/	80.62	/	/	/	/	60.08	105.98	138.89	163.95	192.33	6.09	7	1.8	0.41	0.24
Rigby	193937	15.3	76.5	4.59	OD	OD_3_avg	#DIV/0!	80.165	#DIV/0!	#DIV/0!	#DIV/0!	#DIV/0!	58.42	100.545	124.7	157.76	186.895	6.3	5.895	1.18	1.295	0.915
Rigby	193937	15.3	76.5	4.59	OS	OS_1	57.67	91.18	/	1.79	15.57	/	57.37	89.98	123.79	147.64	194.75	1.09	3.72	3.08	1.31	1.68
Rigby	193937	15.3	76.5	4.59	OS	OS_1	58.27	90.88	/	1.26	11.98	/	60.99	91.18	123.19	156.4	189.01	2.75	5.76	1.79	2.17	1.52
Rigby	193937	15.3	76.5	4.59	OS	OS_1_avg	57.97	91.03	#DIV/0!	1.525	13.775	#DIV/0!	59.18	90.58	123.49	152.02	191.88	1.92	4.74	2.435	1.74	1.6
Rigby	193937	15.3	76.5	4.59	OS	OS_2	57.37	91.49	/	1.1	18.41	/	57.37	90.28	124.09	147.64	/	0.93	3.77	3.13	1.36	/
Rigby	193937	15.3	76.5	4.59	OS	OS_2	57.97	91.49	/	0.56	13.05	/	62.5	95.41	122.89	156.7	187.5	2.43	5.27	2.43	2.49	2.49
Rigby	193937	15.3	76.5	4.59	OS	OS_2_avg	57.67	91.49	#DIV/0!	0.83	15.73	#DIV/0!	59.935	92.845	123.49	152.17	187.5	1.68	4.52	2.78	1.925	2.49
Rigby	193937	15.3	76.5	4.59	OS	OS_3	58.27	92.09	/	1.63	15.57	/	57.07	85.75	123.49	152.17	/	1.04	3.4	2.86	0.88	/
Rigby	193937	15.3	76.5	4.59	OS	OS_3	53.37	91.79	/	1.53	10.42	/	62.2	91.79	121.07	157.91	187.2	2.27	4.26	1.48	1.68	1.58
Rigby	193937	15.3	76.5	4.59	OS	OS_3_avg	55.82	91.94	#DIV/0!	1.58	12.995	#DIV/0!	59.635	88.77	122.28	155.04	187.2	1.655	3.83	2.17	1.28	1.58
Buddy	193789	23.6	118	7.08	OD	OD_1	46.8	85.14	/	0.77	3.41	/	66.73	89.37	108.09	118.66	154.89	5.43	2.06	0.99	0.29	0.88
Buddy	193789	23.6	118	7.08	OD	OD_1	46.8	97.52	/	0.57	4.64	/	67.33	90.28	110.51	123.79	142.81	3.56	1.04	1.15	0.45	0.29
Buddy	193789	23.6	118	7.08	OD	OD_1_avg	46.8	91.33	#DIV/0!	0.67	4.025	#DIV/0!	67.03	89.825	109.3	121.225	148.85	4.495	1.55	1.07	0.37	0.585
Buddy	193789	23.6	118	7.08	OD	OD_2	45.89	86.65	/	1.09	5.28	/	68.54	90.3	111.11	125	155.19	4.2	2.54	2.22	1.04	0.61
Buddy	193789	23.6	118	7.08	OD	OD_2	47.1	83.33	/	0.51	6.14	/	66.12	89.37	109	129.83	161.53	5.17	2.11	1.52	0.61	1.09
Buddy	193789	23.6	118	7.08	OD	OD_2_avg	46.495	84.99	#DIV/0!	0.8	5.71	#DIV/0!	67.33	89.835	110.055	127.415	158.36	4.685	2.325	1.87	0.825	0.85
Buddy	193789	23.6	118	7.08	OD	OD_3	47.1	86.35	/	1.2	4.63	/	66.43	87.56	105.98	125.6	160.33	5.92	1.58	1.09	1.04	1.52
Buddy	193789	23.6	118	7.08	OD	OD_3	45.89	87.26	/	0.4	5.55	/	66.43	91.49	109.3	124.7	147.95	4.04	1.79	1.36	1.04	0.4
Buddy	193789	23.6	118	7.08	OD	OD_3_avg	46.495	86.805	#DIV/0!	0.8	5.09	#DIV/0!	66.43	89.525	107.64	125.15	154.14	4.98	1.685	1.225	1.04	0.96
Buddy	193789	23.6	118	7.08	OS	OS_1	/	77.9	/	/	/	/	54.35	86.05	105.37	123.79	172.71	4.31	5.59	1.52	0.77	2.06
Buddy	193789	23.6	118	7.08	OS	OS_1	43.48	79.71	/	1.05	5.55	/	60.08	86.05	105.07	155.5	187.8	5.7	3.4	0.66	2.27	1.36
Buddy	193789	23.6	118	7.08	OS	OS_1_avg	43.48	78.805	#DIV/0!	1.05	5.55	#DIV/0!	57.215	86.05	105.22	139.645	180.255	5.005	4.495	1.09	1.52	1.71
Buddy	193789	23.6	118	7.08	OS	OS_2	/	81.22	/	/	/	/	61.9	86.05	106.88	154.89	187.2	4.84	2.81	0.93	2.49	2.06
Buddy	193789	23.6	118	7.08	OS	OS_2	46.5	83.03	/	0.57	5.92	/	57.97	85.14	107.79	125.91	164.55	3.93	5.27	1.47	1.09	2.65
Buddy	193789	23.6	118	7.08	OS	OS_2_avg	46.5	82.125	#DIV/0!	0.57	5.92	#DIV/0!	59.935	85.595	107.335	140.4	175.875	4.385	4.04	1.2	1.79	2.355
Buddy	193789	23.6	118	7.08	OS	OS_3	/	81.82	/	/	/	/	58.88	84.54	110.51	157.91	188.1	5.76	2.65	3.08	2.75	2
Buddy	193789	23.6	118	7.08	OS	OS_3	44.99	80.62	/	0.93	4.91	/	57.37	86.35	110.9	122.89	169.08	4.74	4.79	0.83	1.09	1.36
Buddy	193789	23.6	118	7.08	OS	OS_3_avg	44.99	81.22	#DIV/0!	0.93	4.91	#DIV/0!	58.125	85.445	110.705	140.4	178.59	5.25	3.72	1.955	1.92	1.68
Freddy	196094	19.7	98.5	5.91	OD	OD_1	39.55	73.07	/	0.57	10.43	/	71.26	93.3	115.04	158.51	197.77	9.3	4.21	0.13	9.08	1.74
Freddy	196094	19.7	98.5	5.91	OD	OD_1	39.25	73.67	/	0.46	10.54	/	70.65	89.98	111.11	150.36	183.27	9.08	1.95	0.41	7.79	0.34
Freddy	196094	19.7	98.5	5.91	OD	OD_1_avg	39.4	73.37	#DIV/0!	0.515	10.485	#DIV/0!	70.955	91.64	113.075	154.435	190.52	9.19	3.08	0.27	8.435	1.04
Freddy	196094	19.7	98.5	5.91	OD	OD_2	39.86	73.67	/	0.41	13.43	/	70.65	92.39	111.11	153.08	186.59	9.01	2.49	0.19	8.34	1.53
Freddy	196094	19.7	98.5	5.91	OD	OD_2	37.14	73.37	/	0.68	13.9	/	62.8	94.5	115.34	160.02	200.18	8.55	4.75	0.15	9.68	3.19
Freddy	196094	19.7	98.5	5.91	OD	OD_2_avg	38.5	73.52	#DIV/0!	0.545	13.665	#DIV/0!	66.725	93.445	113.225	156.55	193.385	8.78	3.62	0.17	9.01	2.36
Freddy	196094	19.7	98.5	5.91	OD	OD_3	36.23	73.37	/	0.41	13.38	/	63.1	93.6	113.22	164.25	199.28	8.33	4.68	0.34	8.97	3.18
Freddy	196094	19.7	98.5	5.91	OD	OD_3	39.25	73.37	/	0.78	14.07	/	67.63	92.09	111.41	152.48	185.99	8.76	2.65	0.13	7.95	1.58
Freddy	196094	19.7	98.5	5.91	OD	OD_3_avg	37.74	73.37	#DIV/0!	0.595	13.725	#DIV/0!	65.365	92.845	112.315	158.365	192.635	8.545	3.665	0.235	8.46	2.38
Freddy	196094	19.7	98.5	5.91	OS	OS_1	/	70.35	/	/	/	/	58.76	85.45	116.24	160.93	197.46	5.97	4.26	2.81	15.4	6.83
Freddy	196094	19.7	98.5	5.91	OS	OS_1	46.2	75.79	173.89	0.83	12.2	14.54	58.16	89.67	119.87	161.84	202.9	4.26	5.49	4.36	11.86	6.61
Freddy	196094	19.7	98.5	5.91	OS	OS_1_avg	46.2	73.07	173.89	0.83	12.2	14.54	58.46	87.56	118.055	161.385	200.18	5.115	4.875	3.585	13.63	6.72
Freddy	196094	19.7	98.5	5.91	OS	OS_2	/	70.05	/	/	/	/	56.76	83.94	119.26	161.84	201.99	5.22	3.5	3.24	16.42	7.04
Freddy	196094	19.7	98.5	5.91	OS	OS_2	38.35	76.39	175.91	0.83	14.81	17.38	58.88	87.56	119.26	160.33	198.67	5.49	2.7	2.7	12.88	5.27
Freddy	196094	19.7	98.5	5.91	OS	OS_2_avg	38.35	73.22	175.91	0.83	14.81	17.38	57.82	85.75	119.26	161.085	200.33	5.355	3.1	2.97	14.65	6.155
Freddy	196094	19.7	98.5	5.91	OS	OS_3	/	70.05	/	/	/	/	56.46	86.35	120.17	161.84	199.28	4.52	4.52	3.67	10.1	4.68
Freddy	196094	19.7	98.5	5.91	OS	OS_3	35.63	76.39	171.37	1.09	13.75	16.53	59.18	88.16	120.17	160.63	201.09	3.88	4.9	4.9	13.15	6.77
Freddy	196094	19.7	98.5	5.91	OS	OS_3_avg	35.63	73.22	171.37	1.09	13.75	16.53	57.82	87.255	120.17	161.235	200.185	4.2	4.71	4.285	11.625	5.725
Autumn	193932	16.2	81	4.86	OD	OD_1	/	78.2	/	/	/	/	54.05	84.84	111.71	158.82	185.69	2.92	4.15	3.08	2.97	0.99
Autumn	193932	16.2	81	4.86	OD	OD_1	/	83.03	/	/	/	/	53.74	81.52	108.09	156.1	186.59	3.09	2.55	6.68	9.25	1.96
Autumn	193932	16.2	81	4.86	OD	OD_1_avg	#DIV/0!	80.615	#DIV/0!	#DIV/0!	#DIV/0!	#DIV/0!	53.895	83.18	109.9	157.46	186.14	3.005	3.35	4.88	6.11	1.475
Autumn	193932	16.2	81	4.86	OD	OD_2	/	77.9	/	/	/	/	53.74	86.05	111.71	156.4	183.27	4.05	5.07	4.05	3.78	1.32
Autumn	193932	16.2	81	4.86	OD	OD_2	/	83.64	/	/	/	/	54.05	86.65	111.41	154.29	184.18	3.03	5.12	3.94	3.62	1.43
Autumn	193932	16.2	81	4.86	OD	OD_2_avg	#DIV/0!	80.77	#DIV/0!	#DIV/0!	#DIV/0!	#DIV/0!	53.895	86.35	111.56	155.345	183.725	3.54	5.095	3.995	3.7	1.375
Autumn	193932	16.2	81	4.86	OD	OD_3	/	78.5	/	/	/	/	51.03	82.13	112.02	157.61	187.2	3.07	4.26	7.95	10.1	2.11
Autumn	193932	16.2	81	4.86	OD	OD_3	/	82.43	/	/	/	/	54.05	86.96	111.71	154.89	185.69	3.34	5.7	4.31	3.56	1.09
Autumn	193932	16.2	81	4.86	OD	OD_3_avg	#DIV/0!	80.465	#DIV/0!	#DIV/0!	#DIV/0!	#DIV/0!	52.54	84.545	111.865	156.25	186.445	3.205	4.98	6.13	6.83	1.6
Autumn	193932	16.2	81	4.86	OS	OS_1	44.69	81.22	127.11	1.32	10	7.75	46.8	76.09	104.47	154.89	181.46	1.48	5.02	10.27	4.11	0.94
Autumn	193932	16.2	81	4.86	OS	OS_1	/	80.01	/	/	/	/	44.99	76.39	105.07	148.25	184.48	1.2	4.9	10.69	4.09	1.2
Autumn	193932	16.2	81	4.86	OS	OS_1_avg	44.69	80.615	127.11	1.32	10	7.75	45.895	76.24	104.77	151.57	182.97	1.34	4.96	10.48	4.1	1.07
Autumn	193932	16.2	81	4.86	OS	OS_2	44.08	80.92	127.72	1.32	11.28	9.13	46.8	71.26	103.86	162.74	203.2	2.18	2.44	10.27	10.54	3.52
Autumn	193932	16.2	81	4.86	OS	OS_2	/	80.31	/	/	/	/	46.5	71.56	103.26	163.65	202.6	1.84	1.9	9.61	10.47	3.29
Autumn	193932	16.2	81	4.86	OS	OS_2_avg	44.08	80.615	127.72	1.32	11.28	9.13	46.65	71.41	103.56	163.195	202.9	2.01	2.17	9.94	10.505	3.405
Autumn	193932	16.2	81	4.86	OS	OS_3	45.29	80.01	118.36	/	11.13	8.29	46.8	73.67	104.47	167.87	200.48	1.58	2	10.79	10.47	2.34
Autumn	193932	16.2	81	4.86	OS	OS_3	/	79.71	/	1.31	/	/	45.59	75.79	106.58	152.17	184.78	1.53	6.03	12.2	4	1
Autumn	193932	16.2	81	4.86	OS	OS_3_avg	45.29	79.86	118.36	1.31	11.13	8.29	46.195	74.73	105.525	160.02	192.63	1.555	4.015	11.495	7.235	1.67
		min	46	2.76
		max	118	7.08

## Sheet: General Anesthesia - Raw
Name	Dog ID	Weight (kg)	Propofol (mg)	Sevofluorane (%)	Eye	Electrode	N75	P100	N135	Baseline-N75	N75-P100	P100-N135	N1	P1	N2	P2	N3	Baseline-N1	N1-P1	P1-N2	N2-P2	P2-N3
Pixie	193933	9.2	110.4		OD	OD_1	/	/	/	/	/	/	44.95	91.27	100.51	143.51	191.09	11.39	16.71	0.56	5.71	5.71
PIxie	193933	9.2	110.4		OD	OD_1	/	/	/	/	/	/	41.15	/	/	137.34	173.09	16.1	/	/	/	4.21
PIxie	193933	9.2	110.4		OD	OD_1_avg	#DIV/0!	#DIV/0!	#DIV/0!	#DIV/0!	#DIV/0!	#DIV/0!	43.05	91.27	100.51	140.425	182.09	13.745	16.71	0.56	5.71	4.96
PIxie	193933	9.2	110.4		OD	OD_2	/	/	/	/	/	/	41.02	92.18	99.6	146.52	195.09	11.92	17.07	0.56	5.87	5.87
PIxie	193933	9.2	110.4		OD	OD_2	/	/	/	/	/	/	41.15	/	/	138.25	174.6	15.51	/	/	/	3.51
PIxie	193933	9.2	110.4		OD	OD_2_avg	#DIV/0!	#DIV/0!	#DIV/0!	#DIV/0!	#DIV/0!	#DIV/0!	41.085	92.18	99.6	142.385	184.845	13.715	17.07	0.56	5.87	4.69
PIxie	193933	9.2	110.4		OD	OD_3	/	/	/	/	/	/	40.72	91.87	97.49	148.34	193.2	11.87	16.37	0.72	6.3	6.08
PIxie	193933	9.2	110.4		OD	OD_3	/	/	/	/	/	/	41.75	/	/	137.04	172.19	15.3	/	/	/	4.64
PIxie	193933	9.2	110.4		OD	OD_3_avg	#DIV/0!	#DIV/0!	#DIV/0!	#DIV/0!	#DIV/0!	#DIV/0!	41.235	91.87	97.49	142.69	182.695	13.585	16.37	0.72	6.3	5.36
PIxie	193933	9.2	110.4		OS	OS_1	/	/	/	/	/	/	50.44	/	/	/	/	9.2	/	/	/	/
PIxie	193933	9.2	110.4		OS	OS_1	/	/	/	/	/	/	52.56	/	/	/	/	12.9	/	/	/	/
PIxie	193933	9.2	110.4		OS	OS_1_avg	#DIV/0!	#DIV/0!	#DIV/0!	#DIV/0!	#DIV/0!	#DIV/0!	51.5	#DIV/0!	#DIV/0!	#DIV/0!	#DIV/0!	11.05	#DIV/0!	#DIV/0!	#DIV/0!	#DIV/0!
PIxie	193933	9.2	110.4		OS	OS_2	/	/	/	/	/	/	50.44	/	/	/	/	9.2	/	/	/	/
PIxie	193933	9.2	110.4		OS	OS_2	/	/	/	/	/	/	53.77	/	/	/	/	11.8	/	/	/	/
PIxie	193933	9.2	110.4		OS	OS_2_avg	#DIV/0!	#DIV/0!	#DIV/0!	#DIV/0!	#DIV/0!	#DIV/0!	52.105	#DIV/0!	#DIV/0!	#DIV/0!	#DIV/0!	10.5	#DIV/0!	#DIV/0!	#DIV/0!	#DIV/0!
PIxie	193933	9.2	110.4		OS	OS_3	/	/	/	/	/	/	49.24	/	/	/	/	6.6	/	/	/	/
PIxie	193933	9.2	110.4		OS	OS_3	/	/	/	/	/	/	54.07	/	/	/	/	10.6	/	/	/	/
PIxie	193933	9.2	110.4		OS	OS_3_avg	#DIV/0!	#DIV/0!	#DIV/0!	#DIV/0!	#DIV/0!	#DIV/0!	51.655	#DIV/0!	#DIV/0!	#DIV/0!	#DIV/0!	8.6	#DIV/0!	#DIV/0!	#DIV/0!	#DIV/0!
Rigby	193937	15.3	91.8		OD	OD_1	/	/	/	/	/	/	61.59	90.22	125.3	165.16	187.5	7.64	2.23	1.68	3.78	0.83
Rigby	193937	15.3	91.8		OD	OD_1	/	/	/	/	/	/	58.88	/	/	/	163.04	8.71	/	/	/	/
Rigby	193937	15.3	91.8		OD	OD_1_avg	#DIV/0!	#DIV/0!	#DIV/0!	#DIV/0!	#DIV/0!	#DIV/0!	60.235	90.22	125.3	165.16	175.27	8.175	2.23	1.68	3.78	0.83
Rigby	193937	15.3	91.8		OD	OD_2	/	/	/	/	/	/	67.03	97.22	117.75	165.46	190.52	6.2	1.64	0.29	5.33	0.13
Rigby	193937	15.3	91.8		OD	OD_2	/	/	/	/	/	/	59.18	/	/	/	166.97	8.86	/	/	/	/
Rigby	193937	15.3	91.8		OD	OD_2_avg	#DIV/0!	#DIV/0!	#DIV/0!	#DIV/0!	#DIV/0!	#DIV/0!	63.105	97.22	117.75	165.46	178.745	7.53	1.64	0.29	5.33	0.13
Rigby	193937	15.3	91.8		OD	OD_3	/	/	/	/	/	/	66.73	99.64	110.81	156.87	185.69	6.13	3.24	0.56	5.27	0.93
Rigby	193937	15.3	91.8		OD	OD_3	/	/	/	/	/	/	59.48	/	/	/	166.97	9.02	/	/	/	/
Rigby	193937	15.3	91.8		OD	OD_3_avg	#DIV/0!	#DIV/0!	#DIV/0!	#DIV/0!	#DIV/0!	#DIV/0!	63.105	99.64	110.81	156.87	176.33	7.575	3.24	0.56	5.27	0.93
Rigby	193937	15.3	91.8		OS	OS_1	/	/	/	/	/	/	63.71	/	/	/	/	5.93	/	/	/	/
Rigby	193937	15.3	91.8		OS	OS_1	/	/	/	/	/	/	62.2	/	/	/	/	9.61	/	/	/	/
Rigby	193937	15.3	91.8		OS	OS_1_avg	#DIV/0!	#DIV/0!	#DIV/0!	#DIV/0!	#DIV/0!	#DIV/0!	62.955	#DIV/0!	#DIV/0!	#DIV/0!	#DIV/0!	7.77	#DIV/0!	#DIV/0!	#DIV/0!	#DIV/0!
Rigby	193937	15.3	91.8		OS	OS_2	/	/	/	/	/	/	62.8	/	/	/	/	6.61	/	/	/	/
Rigby	193937	15.3	91.8		OS	OS_2	/	/	/	/	/	/	61.9	/	/	/	/	10.15	/	/	/	/
Rigby	193937	15.3	91.8		OS	OS_2_avg	#DIV/0!	#DIV/0!	#DIV/0!	#DIV/0!	#DIV/0!	#DIV/0!	62.35	#DIV/0!	#DIV/0!	#DIV/0!	#DIV/0!	8.38	#DIV/0!	#DIV/0!	#DIV/0!	#DIV/0!
Rigby	193937	15.3	91.8		OS	OS_3	/	/	/	/	/	/	62.8	/	/	/	/	6.73	/	/	/	/
Rigby	193937	15.3	91.8		OS	OS_3	/	/	/	/	/	/	61.59	/	/	/	/	10.64	/	/	/	/
Rigby	193937	15.3	91.8		OS	OS_3_avg	#DIV/0!	#DIV/0!	#DIV/0!	#DIV/0!	#DIV/0!	#DIV/0!	62.195	#DIV/0!	#DIV/0!	#DIV/0!	#DIV/0!	8.685	#DIV/0!	#DIV/0!	#DIV/0!	#DIV/0!
Murphy	193936	17.6	105.6		OD	OD_1	/	/	/	/	/	/	89.07	/	/	/	/	3.67	/	/	/	/
Murphy	193936	17.6	105.6		OD	OD_1	/	/	/	/	/	/	81.52	/	/	/	/	5.59	/	/	/	/
Murphy	193936	17.6	105.6		OD	OD_1_avg	#DIV/0!	#DIV/0!	#DIV/0!	#DIV/0!	#DIV/0!	#DIV/0!	85.295	#DIV/0!	#DIV/0!	#DIV/0!	#DIV/0!	4.63	#DIV/0!	#DIV/0!	#DIV/0!	#DIV/0!
Murphy	193936	17.6	105.6		OD	OD_2	/	/	/	/	/	/	83.64	/	/	/	/	3.24	/	/	/	/
Murphy	193936	17.6	105.6		OD	OD_2	/	/	/	/	/	/	83.31	/	/	/	/	6.52	/	/	/	/
Murphy	193936	17.6	105.6		OD	OD_2_avg	#DIV/0!	#DIV/0!	#DIV/0!	#DIV/0!	#DIV/0!	#DIV/0!	83.475	#DIV/0!	#DIV/0!	#DIV/0!	#DIV/0!	4.88	#DIV/0!	#DIV/0!	#DIV/0!	#DIV/0!
Murphy	193936	17.6	105.6		OD	OD_3	/	/	/	/	/	/	97.83	/	/	/	/	2.86	/	/	/	/
Murphy	193936	17.6	105.6		OD	OD_3	/	/	/	/	/	/	83.94	/	/	/	/	5.93	/	/	/	/
Murphy	193936	17.6	105.6		OD	OD_3_avg	#DIV/0!	#DIV/0!	#DIV/0!	#DIV/0!	#DIV/0!	#DIV/0!	90.885	#DIV/0!	#DIV/0!	#DIV/0!	#DIV/0!	4.395	#DIV/0!	#DIV/0!	#DIV/0!	#DIV/0!
Murphy	193936	17.6	105.6		OS	OS_1	/	/	/	/	/	/	59.18	/	/	/	/	9.14	/	/	/	/
Murphy	193936	17.6	105.6		OS	OS_1	/	/	/	/	/	/	60.08	/	/	/	/	9.99	/	/	/	/
Murphy	193936	17.6	105.6		OS	OS_1_avg	#DIV/0!	#DIV/0!	#DIV/0!	#DIV/0!	#DIV/0!	#DIV/0!	59.63	#DIV/0!	#DIV/0!	#DIV/0!	#DIV/0!	9.565	#DIV/0!	#DIV/0!	#DIV/0!	#DIV/0!
Murphy	193936	17.6	105.6		OS	OS_2	/	/	/	/	/	/	66.43	108.39	137.98	170.89	222.83	4.63	4.58	0.83	2.11	0.89
Murphy	193936	17.6	105.6		OS	OS_2	/	/	/	/	/	/	65.52	101.15	141.91	169.99	/	3.93	3.61	0.99	1.96	/
Murphy	193936	17.6	105.6		OS	OS_2_avg	#DIV/0!	#DIV/0!	#DIV/0!	#DIV/0!	#DIV/0!	#DIV/0!	65.975	104.77	139.945	170.44	222.83	4.28	4.095	0.91	2.035	0.89
Murphy	193936	17.6	105.6		OS	OS_3	/	/	/	/	/	/	62.2	/	/	/	/	9.61	/	/	/	/
Murphy	193936	17.6	105.6		OS	OS_3	/	/	/	/	/	/	65.52	102.66	139.19	174.52	/	4.42	4.2	0.4	1.63	/
Murphy	193936	17.6	105.6		OS	OS_3_avg	#DIV/0!	#DIV/0!	#DIV/0!	#DIV/0!	#DIV/0!	#DIV/0!	63.86	102.66	139.19	174.52	#DIV/0!	7.015	4.2	0.4	1.63	#DIV/0!
Buddy	193789	23.6	141.6		OD	OD_1	/	/	/	/	/	/	73.97	/	/	/	/	7	/	/	/	/
Buddy	193789	23.6	141.6		OD	OD_1	43.85	67.54	99.29	0.61	0.84	0.57	60.39	114.43	137.68	/	/	7.75	7.32	0.35	/	/
Buddy	193789	23.6	141.6		OD	OD_1_avg	43.85	67.54	99.29	0.61	0.84	0.57	67.18	114.43	137.68	#DIV/0!	#DIV/0!	7.375	7.32	0.35	#DIV/0!	#DIV/0!
Buddy	193789	23.6	141.6		OD	OD_2	/	/	/	/	/	/	73.67	/	/	/	/	6.46	/	/	/	/
Buddy	193789	23.6	141.6		OD	OD_2	46.37	67.04	99.8	0.56	0.77	0.61	61.29	120.17	137.08	/	/	8.01	7.31	0.24	/	/
Buddy	193789	23.6	141.6		OD	OD_2_avg	46.37	67.04	99.8	0.56	0.77	0.61	67.48	120.17	137.08	#DIV/0!	#DIV/0!	7.235	7.31	0.24	#DIV/0!	#DIV/0!
Buddy	193789	23.6	141.6		OD	OD_3	/	/	/	/	/	/	72.77	/	/	/	/	6.2	/	/	/	/
Buddy	193789	23.6	141.6		OD	OD_3	45.36	65.53	100.3	0.56	0.68	0.84	60.69	119.87	157.78	/	/	7.9	7.26	0.34	/	/
Buddy	193789	23.6	141.6		OD	OD_3_avg	45.36	65.53	100.3	0.56	0.68	0.84	66.73	119.87	157.78	#DIV/0!	#DIV/0!	7.05	7.26	0.34	#DIV/0!	#DIV/0!
Buddy	193789	23.6	141.6		OS	OS_1	/	/	/	/	/	/	68.25	/	/	/	/	4.86	/	/	/	/
Buddy	193789	23.6	141.6		OS	OS_1	42.87	71.86	96.32	2.34	0.94	0.62	64.61	/	/	/	181.16	5.82	/	/	/	/
Buddy	193789	23.6	141.6		OS	OS_1_avg	42.87	71.86	96.32	2.34	0.94	0.62	66.43	#DIV/0!	#DIV/0!	#DIV/0!	181.16	5.34	#DIV/0!	#DIV/0!	#DIV/0!	#DIV/0!
Buddy	193789	23.6	141.6		OS	OS_2	/	/	/	/	/	/	67.93	/	/	/	/	4.52	/	/	/	/
Buddy	193789	23.6	141.6		OS	OS_2	46.5	72.77	98.43	2.23	0.72	0.72	64.31	131.64	144.02	162.44	180.56	5.81	6.72	0.13	0.4	0.61
Buddy	193789	23.6	141.6		OS	OS_2_avg	46.5	72.77	98.43	2.23	0.72	0.72	66.12	131.64	144.02	162.44	180.56	5.165	6.72	0.13	0.4	0.61
Buddy	193789	23.6	141.6		OS	OS_3	/	/	/	/	/	/	69.44	/	/	/	/	4.58	/	/	/	/
Buddy	193789	23.6	141.6		OS	OS_3	46.5	70.35	99.64	1.74	0.84	0.94	64.92	134.66	147.64	160.93	182.07	5.87	6.41	0.35	0.57	0.73
Buddy	193789	23.6	141.6		OS	OS_3_avg	46.5	70.35	99.64	1.74	0.84	0.94	67.18	134.66	147.64	160.93	182.07	5.225	6.41	0.35	0.57	0.73
Freddy	196094	19.7	118.2		OD	OD_1	/	/	/	/	/	/	74.58	/	/	/	/	7.31	/	/	/	/
Freddy	196094	19.7	118.2		OD	OD_1	/	/	/	/	/	/	65.52	/	/	/	/	8.23	/	/	/	/
Freddy	196094	19.7	118.2		OD	OD_1_avg	#DIV/0!	#DIV/0!	#DIV/0!	#DIV/0!	#DIV/0!	#DIV/0!	70.05	#DIV/0!	#DIV/0!	#DIV/0!	#DIV/0!	7.77	#DIV/0!	#DIV/0!	#DIV/0!	#DIV/0!
Freddy	196094	19.7	118.2		OD	OD_2	/	/	/	/	/	/	74.88	/	/	/	/	7.8	/	/	/	/
Freddy	196094	19.7	118.2		OD	OD_2	/	/	/	/	/	/	64.92	/	/	/	/	8.5	/	/	/	/
Freddy	196094	19.7	118.2		OD	OD_2_avg	#DIV/0!	#DIV/0!	#DIV/0!	#DIV/0!	#DIV/0!	#DIV/0!	69.9	#DIV/0!	#DIV/0!	#DIV/0!	#DIV/0!	8.15	#DIV/0!	#DIV/0!	#DIV/0!	#DIV/0!
Freddy	196094	19.7	118.2		OD	OD_3	/	/	/	/	/	/	73.07	/	/	/	/	7.37	/	/	/	/
Freddy	196094	19.7	118.2		OD	OD_3	/	/	/	/	/	/	65.22	/	/	/	/	8.07	/	/	/	/
Freddy	196094	19.7	118.2		OD	OD_3_avg	#DIV/0!	#DIV/0!	#DIV/0!	#DIV/0!	#DIV/0!	#DIV/0!	69.145	#DIV/0!	#DIV/0!	#DIV/0!	#DIV/0!	7.72	#DIV/0!	#DIV/0!	#DIV/0!	#DIV/0!
Freddy	196094	19.7	118.2		OS	OS_1	/	/	/	/	/	/	74.28	96.01	121.98	/	/	4.95	0.61	0.88	/	/
Freddy	196094	19.7	118.2		OS	OS_1	/	/	/	/	/	/	84.84	123.49	156.1	/	/	3.35	2.18	1.05	/	/
Freddy	196094	19.7	118.2		OS	OS_1_avg	#DIV/0!	#DIV/0!	#DIV/0!	#DIV/0!	#DIV/0!	#DIV/0!	79.56	109.75	139.04	#DIV/0!	#DIV/0!	4.15	1.395	0.965	#DIV/0!	#DIV/0!
Freddy	196094	19.7	118.2		OS	OS_2	/	/	/	/	/	/	76.69	96.71	123.79	/	/	5.02	0.57	1.53	/	/
Freddy	196094	19.7	118.2		OS	OS_2	/	/	/	/	/	/	82.43	123.79	157.61	/	/	3.35	1.43	0.94	/	/
Freddy	196094	19.7	118.2		OS	OS_2_avg	#DIV/0!	#DIV/0!	#DIV/0!	#DIV/0!	#DIV/0!	#DIV/0!	79.56	110.25	140.7	#DIV/0!	#DIV/0!	4.185	1	1.235	#DIV/0!	#DIV/0!
Freddy	196094	19.7	118.2		OS	OS_3	/	/	/	/	/	/	79.41	100.85	123.79	173.91	189.92	4.96	0.45	0.77	4.26	0.99
Freddy	196094	19.7	118.2		OS	OS_3	/	/	/	/	/	/	85.45	123.79	156.1	/	/	2.86	1.47	0.83	/	/
Freddy	196094	19.7	118.2		OS	OS_3_avg	#DIV/0!	#DIV/0!	#DIV/0!	#DIV/0!	#DIV/0!	#DIV/0!	82.43	112.32	139.945	173.91	189.92	3.91	0.96	0.8	4.26	0.99
Autumn	193932	16.2	97.2		OD	OD_1	/	/	/	/	/	/	60.69	/	/	/	/	13.7	/	/	/	/
Autumn	193932	16.2	97.2		OD	OD_1	/	/	/	/	/	/	56.76	/	/	/	/	10.96	/	/	/	/
Autumn	193932	16.2	97.2		OD	OD_1_avg	#DIV/0!	#DIV/0!	#DIV/0!	#DIV/0!	#DIV/0!	#DIV/0!	58.725	#DIV/0!	#DIV/0!	#DIV/0!	#DIV/0!	12.33	#DIV/0!	#DIV/0!	#DIV/0!	#DIV/0!
Autumn	193932	16.2	97.2		OD	OD_2	/	/	/	/	/	/	62.5	/	/	/	/	13.59	/	/	/	/
Autumn	193932	16.2	97.2		OD	OD_2	/	/	/	/	/	/	57.37	/	/	/	/	10.58	/	/	/	/
Autumn	193932	16.2	97.2		OD	OD_2_avg	#DIV/0!	#DIV/0!	#DIV/0!	#DIV/0!	#DIV/0!	#DIV/0!	59.935	#DIV/0!	#DIV/0!	#DIV/0!	#DIV/0!	12.085	#DIV/0!	#DIV/0!	#DIV/0!	#DIV/0!
Autumn	193932	16.2	97.2		OD	OD_3	/	/	/	/	/	/	58.78	/	/	/	/	13.63	/	/	/	/
Autumn	193932	16.2	97.2		OD	OD_3	/	/	/	/	/	/	55.56	/	/	/	/	11.11	/	/	/	/
Autumn	193932	16.2	97.2		OD	OD_3_avg	#DIV/0!	#DIV/0!	#DIV/0!	#DIV/0!	#DIV/0!	#DIV/0!	57.17	#DIV/0!	#DIV/0!	#DIV/0!	#DIV/0!	12.37	#DIV/0!	#DIV/0!	#DIV/0!	#DIV/0!
Autumn	193932	16.2	97.2		OS	OS_1	/	/	/	/	/	/	70.95	119.26	140.1	183.88	214.07	3.14	4.11	0.51	3.68	1.43
Autumn	193932	16.2	97.2		OS	OS_1	117.94	173.89	205.65	2.71	2.6	1.43	52.84	116.24	140.1	189.92	221.92	7.9	7.1	0.88	2.75	1.41
Autumn	193932	16.2	97.2		OS	OS_1_avg	117.94	173.89	205.65	2.71	2.6	1.43	61.895	117.75	140.1	186.9	217.995	5.52	5.605	0.695	3.215	1.42
Autumn	193932	16.2	97.2		OS	OS_2	/	/	/	/	/	/	70.05	117.15	143.12	182.97	214.37	3.13	3.77	0.57	3.83	1.04
Autumn	193932	16.2	97.2		OS	OS_2	118.45	173.39	205.14	2.81	2.87	1.64	53.44	117.15	149.12	191.12	222.52	7.42	6.77	0.5	2.27	1.31
Autumn	193932	16.2	97.2		OS	OS_2_avg	118.45	173.39	205.14	2.81	2.87	1.64	61.745	117.15	146.12	187.045	218.445	5.275	5.27	0.535	3.05	1.175
Autumn	193932	16.2	97.2		OS	OS_3	/	/	/	/	/	/	75.18	116.85	142.51	185.08	213.77	3.08	3.99	0.5	3.35	1.05
Autumn	193932	16.2	97.2		OS	OS_3	119.46	172.88	203.63	2.71	2.82	1.26	54.95	108.09	140.1	190.82	219.81	7.75	6.41	0.51	1.68	0.77
Autumn	193932	16.2	97.2		OS	OS_3_avg	119.46	172.88	203.63	2.71	2.82	1.26	65.065	112.47	141.305	187.95	216.79	5.415	5.2	0.505	2.515	0.91
Foxy	193935	14.5	145		OD	OD_1	/	/	/	/	/	/	72.46	/	/	/	/	10.21	/	/	/	/
Foxy	193935	14.5	145		OD	OD_1	/	/	/	/	/	/	69.75	/	/	/	/	5.12	/	/	/	/
Foxy	193935	14.5	145		OD	OD_1_avg	#DIV/0!	#DIV/0!	#DIV/0!	#DIV/0!	#DIV/0!	#DIV/0!	71.105	#DIV/0!	#DIV/0!	#DIV/0!	#DIV/0!	7.665	#DIV/0!	#DIV/0!	#DIV/0!	#DIV/0!
Foxy	193935	14.5	145		OD	OD_2	/	/	/	/	/	/	74.88	/	/	/	/	10.47	/	/	/	/
Foxy	193935	14.5	145		OD	OD_2	/	/	/	/	/	/	71.56	/	/	/	/	4.9	/	/	/	/
Foxy	193935	14.5	145		OD	OD_2_avg	#DIV/0!	#DIV/0!	#DIV/0!	#DIV/0!	#DIV/0!	#DIV/0!	73.22	#DIV/0!	#DIV/0!	#DIV/0!	#DIV/0!	7.685	#DIV/0!	#DIV/0!	#DIV/0!	#DIV/0!
Foxy	193935	14.5	145		OD	OD_3	/	/	/	/	/	/	70.65	/	/	/	/	10.7	/	/	/	/
Foxy	193935	14.5	145		OD	OD_3	/	/	/	/	/	/	68.84	/	/	/	/	5.39	/	/	/	/
Foxy	193935	14.5	145		OD	OD_3_avg	#DIV/0!	#DIV/0!	#DIV/0!	#DIV/0!	#DIV/0!	#DIV/0!	69.745	#DIV/0!	#DIV/0!	#DIV/0!	#DIV/0!	8.045	#DIV/0!	#DIV/0!	#DIV/0!	#DIV/0!
Foxy	193935	14.5	145		OS	OS_1	/	/	/	/	/	/	86.35	/	/	/	/	3.09	/	/	/	/
Foxy	193935	14.5	145		OS	OS_1	43.35	81.15	103.83	2.92	1.59	0.57	72.77	110.51	124.4	176.93	197.16	6.41	4.16	0.89	4.59	0.73
Foxy	193935	14.5	145		OS	OS_1_avg	43.35	81.15	103.83	2.92	1.59	0.57	79.56	110.51	124.4	176.93	197.16	4.75	4.16	0.89	4.59	0.73
Foxy	193935	14.5	145		OS	OS_2	/	/	/	/	/	/	72.77	/	/	/	/	6.45	/	/	/	/
Foxy	193935	14.5	145		OS	OS_2	44.35	77.62	102.82	2.54	1.43	0.73	87.26	/	/	/	/	2.75	/	/	/	/
Foxy	193935	14.5	145		OS	OS_2_avg	44.35	77.62	102.82	2.54	1.43	0.73	80.015	#DIV/0!	#DIV/0!	#DIV/0!	#DIV/0!	4.6	#DIV/0!	#DIV/0!	#DIV/0!	#DIV/0!
Foxy	193935	14.5	145		OS	OS_3	/	/	/	/	/	/	85.75	/	/	/	/	2.59	/	/	/	/
Foxy	193935	14.5	145		OS	OS_3	46.88	77.62	105.34	1.36	2.97	0.56	70.05	/	/	/	/	5.7	/	/	/	/
Foxy	193935	14.5	145		OS	OS_3_avg	46.88	77.62	105.34	1.36	2.97	0.56	77.9	#DIV/0!	#DIV/0!	#DIV/0!	#DIV/0!	4.145	#DIV/0!	#DIV/0!	#DIV/0!	#DIV/0!
Winnie	193931	14.5	145		OD	OD_1	/	/	/	/	/	/	60.39	/	/	/	/	12.57	/	/	/	/
Winnie	193931	14.5	145		OD	OD_1	43.78	79.71	124.09	2.22	3.68	2.12	54.35	/	/	/	/	11.66	/	/	/	/
Winnie	193931	14.5	145		OD	OD_1_avg	43.78	79.71	124.09	2.22	3.68	2.12	57.37	#DIV/0!	#DIV/0!	#DIV/0!	#DIV/0!	12.115	#DIV/0!	#DIV/0!	#DIV/0!	#DIV/0!
Winnie	193931	14.5	145		OD	OD_2	/	/	/	/	/	/	56.78	/	/	/	/	12.36	/	/	/	/
Winnie	193931	14.5	145		OD	OD_2	43.48	85.75	123.79	2.49	4.04	2.49	56.63	/	/	/	/	11.93	/	/	/	/
Winnie	193931	14.5	145		OD	OD_2_avg	43.48	85.75	123.79	2.49	4.04	2.49	56.705	#DIV/0!	#DIV/0!	#DIV/0!	#DIV/0!	12.145	#DIV/0!	#DIV/0!	#DIV/0!	#DIV/0!
Winnie	193931	14.5	145		OD	OD_3	/	/	/	/	/	/	56.67	/	/	/	/	11.77	/	/	/	/
Winnie	193931	14.5	145		OD	OD_3	44.38	86.05	123.49	2.38	4.21	2.55	53.14	/	/	/	/	11.23	/	/	/	/
Winnie	193931	14.5	145		OD	OD_3_avg	44.38	86.05	123.49	2.38	4.21	2.55	54.905	#DIV/0!	#DIV/0!	#DIV/0!	#DIV/0!	11.5	#DIV/0!	#DIV/0!	#DIV/0!	#DIV/0!
Winnie	193931	14.5	145		OS	OS_1	/	/	/	/	/	/	66.43	100.85	118.66	153.38	181.16	6.09	2.44	0.51	1.64	0.68
Winnie	193931	14.5	145		OS	OS_1	/	/	/	/	/	/	66.73	125.6	141.3	/	/	8.44	5.76	0.66	/	/
Winnie	193931	14.5	145		OS	OS_1_avg	#DIV/0!	#DIV/0!	#DIV/0!	#DIV/0!	#DIV/0!	#DIV/0!	66.58	113.225	129.98	153.38	181.16	7.265	4.1	0.585	1.64	0.68
Winnie	193931	14.5	145		OS	OS_2	/	/	/	/	/	/	67.63	100.85	125.91	149.46	170.29	6.78	2.23	1.32	0.89	0.51
Winnie	193931	14.5	145		OS	OS_2	/	/	/	/	/	/	66.73	124.7	147.04	/	/	8.12	5.61	0.73	/	/
Winnie	193931	14.5	145		OS	OS_2_avg	#DIV/0!	#DIV/0!	#DIV/0!	#DIV/0!	#DIV/0!	#DIV/0!	67.18	112.775	136.475	149.46	170.29	7.45	3.92	1.025	0.89	0.51
Winnie	193931	14.5	145		OS	OS_3	/	/	/	/	/	/	63.41	100.85	131.64	148.55	175.72	5.87	2.18	0.46	0.78	0.24
Winnie	193931	14.5	145		OS	OS_3	/	/	/	/	/	/	68.24	121.38	145.53	/	/	7.86	4.96	0.46	/	/
Winnie	193931	14.5	145		OS	OS_3_avg	#DIV/0!	#DIV/0!	#DIV/0!	#DIV/0!	#DIV/0!	#DIV/0!	65.825	111.115	138.585	148.55	175.72	6.865	3.57	0.46	0.78	0.24
Axle	193938	16.6	166		OD	OD_1	/	/	/	/	/	/	84.84	/	/	/	/	6.99	/	/	/	/
Axle	193938	16.6	166		OD	OD_1	/	/	/	/	/	/	72.77	/	/	/	/	6.67	/	/	/	/
Axle	193938	16.6	166		OD	OD_1_avg	#DIV/0!	#DIV/0!	#DIV/0!	#DIV/0!	#DIV/0!	#DIV/0!	78.805	#DIV/0!	#DIV/0!	#DIV/0!	#DIV/0!	6.83	#DIV/0!	#DIV/0!	#DIV/0!	#DIV/0!
Axle	193938	16.6	166		OD	OD_2	/	/	/	/	/	/	90.58	/	/	/	/	7.26	/	/	/	/
Axle	193938	16.6	166		OD	OD_2	/	/	/	/	/	/	73.67	/	/	/	/	6.67	/	/	/	/
Axle	193938	16.6	166		OD	OD_2_avg	#DIV/0!	#DIV/0!	#DIV/0!	#DIV/0!	#DIV/0!	#DIV/0!	82.125	#DIV/0!	#DIV/0!	#DIV/0!	#DIV/0!	6.965	#DIV/0!	#DIV/0!	#DIV/0!	#DIV/0!
Axle	193938	16.6	166		OD	OD_3	/	/	/	/	/	/	91.49	/	/	/	/	7.42	/	/	/	/
Axle	193938	16.6	166		OD	OD_3	/	/	/	/	/	/	71.86	/	/	/	/	7.1	/	/	/	/
Axle	193938	16.6	166		OD	OD_3_avg	#DIV/0!	#DIV/0!	#DIV/0!	#DIV/0!	#DIV/0!	#DIV/0!	81.675	#DIV/0!	#DIV/0!	#DIV/0!	#DIV/0!	7.26	#DIV/0!	#DIV/0!	#DIV/0!	#DIV/0!
Axle	193938	16.6	166		OS	OS_1	/	/	/	/	/	/	76.39	136.47	156.1	172.21	185.69	4.91	3.94	0.94	0.25	0.4
Axle	193938	16.6	166		OS	OS_1	/	/	/	/	/	/	71.86	/	/	/	/	5.76	/	/	/	/
Axle	193938	16.6	166		OS	OS_1_avg	#DIV/0!	#DIV/0!	#DIV/0!	#DIV/0!	#DIV/0!	#DIV/0!	74.125	136.47	156.1	172.21	185.69	5.335	3.94	0.94	0.25	0.4
Axle	193938	16.6	166		OS	OS_2	/	/	/	/	/	/	76.39	/	/	/	/	4.68	/	/	/	/
Axle	193938	16.6	166		OS	OS_2	/	/	/	/	/	/	72.77	/	/	/	/	6.24	/	/	/	/
Axle	193938	16.6	166		OS	OS_2_avg	#DIV/0!	#DIV/0!	#DIV/0!	#DIV/0!	#DIV/0!	#DIV/0!	74.58	#DIV/0!	#DIV/0!	#DIV/0!	#DIV/0!	5.46	#DIV/0!	#DIV/0!	#DIV/0!	#DIV/0!
Axle	193938	16.6	166		OS	OS_3	/	/	/	/	/	/	79.11	/	/	/	/	4.2	/	/	/	/
Axle	193938	16.6	166		OS	OS_3	/	/	/	/	/	/	70.35	/	/	/	/	5.92	/	/	/	/
Axle	193938	16.6	166		OS	OS_3_avg	#DIV/0!	#DIV/0!	#DIV/0!	#DIV/0!	#DIV/0!	#DIV/0!	74.73	#DIV/0!	#DIV/0!	#DIV/0!	#DIV/0!	5.06	#DIV/0!	#DIV/0!	#DIV/0!	#DIV/0!
PJ	196092	18.5	166.5		OD	OD_1	44.08	91.79	151.87	3.03	3.73	1.96	62.8	/	/	/	/	13.97	/	/	/	/
PJ	196092	18.5	166.5		OD	OD_1	/	/	/	/	/	/	65.82	/	/	/	/	10.27	/	/	/	/
PJ	196092	18.5	166.5		OD	OD_1_avg	44.08	91.79	151.87	3.03	3.73	1.96	64.31	#DIV/0!	#DIV/0!	#DIV/0!	#DIV/0!	12.12	#DIV/0!	#DIV/0!	#DIV/0!	#DIV/0!
PJ	196092	18.5	166.5		OD	OD_2	47.4	94.81	151.87	3.61	4.09	1.74	62.5	/	/	/	/	15.95	/	/	/	/
PJ	196092	18.5	166.5		OD	OD_2	52.23	/	/	1.2	/	/	64.92	/	/	/	/	12.47	/	/	/	/
PJ	196092	18.5	166.5		OD	OD_2_avg	49.815	94.81	151.87	2.405	4.09	1.74	63.71	#DIV/0!	#DIV/0!	#DIV/0!	#DIV/0!	14.21	#DIV/0!	#DIV/0!	#DIV/0!	#DIV/0!
PJ	196092	18.5	166.5		OD	OD_3	43.78	94.2	153.08	3.68	4.16	1.59	62.8	/	/	/	/	14.66	/	/	/	/
PJ	196092	18.5	166.5		OD	OD_3	53.14	/	/	0.88	/	/	64.92	/	/	/	/	11.88	/	/	/	/
PJ	196092	18.5	166.5		OD	OD_3_avg	48.46	94.2	153.08	2.28	4.16	1.59	63.86	#DIV/0!	#DIV/0!	#DIV/0!	#DIV/0!	13.27	#DIV/0!	#DIV/0!	#DIV/0!	#DIV/0!
PJ	196092	18.5	166.5		OS	OS_1	/	/	/	/	/	/	46.8	/	/	/	/	9.79	/	/	/	/
PJ	196092	18.5	166.5		OS	OS_1	/	/	/	/	/	/	47.4	/	/	/	/	12.51	/	/	/	/
PJ	196092	18.5	166.5		OS	OS_1_avg	#DIV/0!	#DIV/0!	#DIV/0!	#DIV/0!	#DIV/0!	#DIV/0!	47.1	#DIV/0!	#DIV/0!	#DIV/0!	#DIV/0!	11.15	#DIV/0!	#DIV/0!	#DIV/0!	#DIV/0!
PJ	196092	18.5	166.5		OS	OS_2	/	/	/	/	/	/	46.5	/	/	/	/	16.74	/	/	/	/
PJ	196092	18.5	166.5		OS	OS_2	/	/	/	/	/	/	48.61	/	/	/	/	17.92	/	/	/	/
PJ	196092	18.5	166.5		OS	OS_2_avg	#DIV/0!	#DIV/0!	#DIV/0!	#DIV/0!	#DIV/0!	#DIV/0!	47.555	#DIV/0!	#DIV/0!	#DIV/0!	#DIV/0!	17.33	#DIV/0!	#DIV/0!	#DIV/0!	#DIV/0!
PJ	196092	18.5	166.5		OS	OS_3	/	/	/	/	/	/	48.01	/	/	/	/	10.69	/	/	/	/
PJ	196092	18.5	166.5		OS	OS_3	/	/	/	/	/	/	48.61	/	/	/	/	17.06	/	/	/	/
PJ	196092	18.5	166.5		OS	OS_3_avg	#DIV/0!	#DIV/0!	#DIV/0!	#DIV/0!	#DIV/0!	#DIV/0!	48.31	#DIV/0!	#DIV/0!	#DIV/0!	#DIV/0!	13.875	#DIV/0!	#DIV/0!	#DIV/0!	#DIV/0!
Squeaker	196095	14.4	115.2		OD	OD_1	/	/	/	/	/	/	80.31	/	/	/	/	7.37	/	/	/	/
Squeaker	196095	14.4	115.2		OD	OD_1	/	/	/	/	/	/	65.22	/	/	/	/	9.19	/	/	/	/
Squeaker	196095	14.4	115.2		OD	OD_1_avg	#DIV/0!	#DIV/0!	#DIV/0!	#DIV/0!	#DIV/0!	#DIV/0!	72.765	#DIV/0!	#DIV/0!	#DIV/0!	#DIV/0!	8.28	#DIV/0!	#DIV/0!	#DIV/0!	#DIV/0!
Squeaker	196095	14.4	115.2		OD	OD_2	/	/	/	/	/	/	78.8	/	/	/	/	7.26	/	/	/	/
Squeaker	196095	14.4	115.2		OD	OD_2	/	/	/	/	/	/	66.73	/	/	/	/	9.25	/	/	/	/
Squeaker	196095	14.4	115.2		OD	OD_2_avg	#DIV/0!	#DIV/0!	#DIV/0!	#DIV/0!	#DIV/0!	#DIV/0!	72.765	#DIV/0!	#DIV/0!	#DIV/0!	#DIV/0!	8.255	#DIV/0!	#DIV/0!	#DIV/0!	#DIV/0!
Squeaker	196095	14.4	115.2		OD	OD_3	/	/	/	/	/	/	77.29	/	/	/	/	6.95	/	/	/	/
Squeaker	196095	14.4	115.2		OD	OD_3	/	/	/	/	/	/	67.33	/	/	/	/	9.41	/	/	/	/
Squeaker	196095	14.4	115.2		OD	OD_3_avg	#DIV/0!	#DIV/0!	#DIV/0!	#DIV/0!	#DIV/0!	#DIV/0!	72.31	#DIV/0!	#DIV/0!	#DIV/0!	#DIV/0!	8.18	#DIV/0!	#DIV/0!	#DIV/0!	#DIV/0!
Squeaker	196095	14.4	115.2		OS	OS_1	/	/	/	/	/	/	66.43	/	/	/	/	9.84	/	/	/	/
Squeaker	196095	14.4	115.2		OS	OS_1	/	/	/	/	/	/	61.29	/	/	/	/	8.61	/	/	/	/
Squeaker	196095	14.4	115.2		OS	OS_1_avg	#DIV/0!	#DIV/0!	#DIV/0!	#DIV/0!	#DIV/0!	#DIV/0!	63.86	#DIV/0!	#DIV/0!	#DIV/0!	#DIV/0!	9.225	#DIV/0!	#DIV/0!	#DIV/0!	#DIV/0!
Squeaker	196095	14.4	115.2		OS	OS_2	/	/	/	/	/	/	67.03	/	/	/	/	9.79	/	/	/	/
Squeaker	196095	14.4	115.2		OS	OS_2	/	/	/	/	/	/	60.69	/	/	/	/	8.55	/	/	/	/
Squeaker	196095	14.4	115.2		OS	OS_2_avg	#DIV/0!	#DIV/0!	#DIV/0!	#DIV/0!	#DIV/0!	#DIV/0!	63.86	#DIV/0!	#DIV/0!	#DIV/0!	#DIV/0!	9.17	#DIV/0!	#DIV/0!	#DIV/0!	#DIV/0!
Squeaker	196095	14.4	115.2		OS	OS_3	/	/	/	/	/	/	66.73	/	/	/	/	9.57	/	/	/	/
Squeaker	196095	14.4	115.2		OS	OS_3	/	/	/	/	/	/	61.29	/	/	/	/	8.5	/	/	/	/
Squeaker	196095	14.4	115.2		OS	OS_3_avg	#DIV/0!	#DIV/0!	#DIV/0!	#DIV/0!	#DIV/0!	#DIV/0!	64.01	#DIV/0!	#DIV/0!	#DIV/0!	#DIV/0!	9.035	#DIV/0!	#DIV/0!	#DIV/0!	#DIV/0!
Panda	193452	15.3	91.8		OD	OD_1	/	/	/	/	/	/	70.95	/	/	/	/	7.37	/	/	/	/
Panda	193452	15.3	91.8		OD	OD_1	/	/	/	/	/	/	60.99	75.18	91.79	/	/	4.09	0.18	0.72	/	/
Panda	193452	15.3	91.8		OD	OD_1_avg	#DIV/0!	#DIV/0!	#DIV/0!	#DIV/0!	#DIV/0!	#DIV/0!	65.97	75.18	91.79	#DIV/0!	#DIV/0!	5.73	0.18	0.72	#DIV/0!	#DIV/0!
Panda	193452	15.3	91.8		OD	OD_2	/	/	/	/	/	/	74.28	/	/	/	/	7.21	/	/	/	/
Panda	193452	15.3	91.8		OD	OD_2	/	/	/	/	/	/	59.78	76.39	91.49	/	/	4.05	0.25	0.57	/	/
Panda	193452	15.3	91.8		OD	OD_2_avg	#DIV/0!	#DIV/0!	#DIV/0!	#DIV/0!	#DIV/0!	#DIV/0!	67.03	76.39	91.49	#DIV/0!	#DIV/0!	5.63	0.25	0.57	#DIV/0!	#DIV/0!
Panda	193452	15.3	91.8		OD	OD_3	/	/	/	/	/	/	70.95	/	/	/	/	7.42	/	/	/	/
Panda	193452	15.3	91.8		OD	OD_3	/	/	/	/	/	/	60.39	77.29	92.39	/	/	4.2	0.29	0.88	/	/
Panda	193452	15.3	91.8		OD	OD_3_avg	#DIV/0!	#DIV/0!	#DIV/0!	#DIV/0!	#DIV/0!	#DIV/0!	65.67	77.29	92.39	#DIV/0!	#DIV/0!	5.81	0.29	0.88	#DIV/0!	#DIV/0!
Panda	193452	15.3	91.8		OS	OS_1	/	/	/	/	/	/	64.01	/	/	/	/	11.29	/	/	/	/
Panda	193452	15.3	91.8		OS	OS_1	35.33	76.39	138.89	2.6	3.3	4.59	62.8	/	/	/	/	11.93	/	/	/	/
Panda	193452	15.3	91.8		OS	OS_1_avg	35.33	76.39	138.89	2.6	3.3	4.59	63.405	#DIV/0!	#DIV/0!	#DIV/0!	#DIV/0!	11.61	#DIV/0!	#DIV/0!	#DIV/0!	#DIV/0!
Panda	193452	15.3	91.8		OS	OS_2	/	/	/	/	/	/	63.71	/	/	/	/	11.61	/	/	/	/
Panda	193452	15.3	91.8		OS	OS_2	43.78	76.39	135.57	1.16	2.22	3.93	60.69	/	/	/	/	12.09	/	/	/	/
Panda	193452	15.3	91.8		OS	OS_2_avg	43.78	76.39	135.57	1.16	2.22	3.93	62.2	#DIV/0!	#DIV/0!	#DIV/0!	#DIV/0!	11.85	#DIV/0!	#DIV/0!	#DIV/0!	#DIV/0!
Panda	193452	15.3	91.8		OS	OS_3	/	/	/	/	/	/	61.9	/	/	/	/	11.82	/	/	/	/
Panda	193452	15.3	91.8		OS	OS_3	43.18	80.31	137.68	0.94	2.34	3.57	60.39	/	/	/	/	12.09	/	/	/	/
Panda	193452	15.3	91.8		OS	OS_3_avg	43.18	80.31	137.68	0.94	2.34	3.57	61.145	#DIV/0!	#DIV/0!	#DIV/0!	#DIV/0!	11.955	#DIV/0!	#DIV/0!	#DIV/0!	#DIV/0!
Rupert	196093	20.3	91.35		OD	OD_1	57.07	/	/	1.48	/	/	80.31	/	/	/	/	10.27	/	/	/	/
Rupert	196093	20.3	91.35		OD	OD_1	54.35	/	/	1.32	/	/	72.46	/	/	/	/	10.15	/	/	/	/
Rupert	196093	20.3	91.35		OD	OD_1_avg	55.71	#DIV/0!	#DIV/0!	1.4	#DIV/0!	#DIV/0!	76.385	#DIV/0!	#DIV/0!	#DIV/0!	#DIV/0!	10.21	#DIV/0!	#DIV/0!	#DIV/0!	#DIV/0!
Rupert	196093	20.3	91.35		OD	OD_2	60.08	/	/	0.88	/	/	80.31	/	/	/	/	10.64	/	/	/	/
Rupert	196093	20.3	91.35		OD	OD_2	53.74	/	/	1.26	/	/	70.05	/	/	/	/	10.54	/	/	/	/
Rupert	196093	20.3	91.35		OD	OD_2_avg	56.91	#DIV/0!	#DIV/0!	1.07	#DIV/0!	#DIV/0!	75.18	#DIV/0!	#DIV/0!	#DIV/0!	#DIV/0!	10.59	#DIV/0!	#DIV/0!	#DIV/0!	#DIV/0!
Rupert	196093	20.3	91.35		OD	OD_3	57.07	/	/	1.16	/	/	79.71	/	/	/	/	10.38	/	/	/	/
Rupert	196093	20.3	91.35		OD	OD_3	54.35	/	/	1.2	/	/	70.95	/	/	/	/	10.54	/	/	/	/
Rupert	196093	20.3	91.35		OD	OD_3_avg	55.71	#DIV/0!	#DIV/0!	1.18	#DIV/0!	#DIV/0!	75.33	#DIV/0!	#DIV/0!	#DIV/0!	#DIV/0!	10.46	#DIV/0!	#DIV/0!	#DIV/0!	#DIV/0!
Rupert	196093	20.3	91.35		OS	OS_1	/	/	/	/	/	/	84.54	136.07	153.08	/	/	6.45	3.88	0.24	/	/
Rupert	196093	20.3	91.35		OS	OS_1	/	/	/	/	/	/	82.43	/	/	161.53	189.92	6.99	/	/	/	1.09
Rupert	196093	20.3	91.35		OS	OS_1_avg	#DIV/0!	#DIV/0!	#DIV/0!	#DIV/0!	#DIV/0!	#DIV/0!	83.485	136.07	153.08	161.53	189.92	6.72	3.88	0.24	#DIV/0!	1.09
Rupert	196093	20.3	91.35		OS	OS_2	/	/	/	/	/	/	86.65	/	/	165.16	192.93	7.21	/	/	/	1.05
Rupert	196093	20.3	91.35		OS	OS_2	/	/	/	/	/	/	83.03	133.45	151.27	/	/	6.24	3.18	0.24	/	/
Rupert	196093	20.3	91.35		OS	OS_2_avg	#DIV/0!	#DIV/0!	#DIV/0!	#DIV/0!	#DIV/0!	#DIV/0!	84.84	133.45	151.27	165.16	192.93	6.725	3.18	0.24	#DIV/0!	1.05
Rupert	196093	20.3	91.35		OS	OS_3	/	/	/	/	/	/	81.22	/	/	166.67	199.58	7.21	/	/	/	0.68
Rupert	196093	20.3	91.35		OS	OS_3	/	/	/	/	/	/	82.13	133.76	155.38	/	/	5.65	3.29	0.34	/	/
Rupert	196093	20.3	91.35		OS	OS_3_avg	#DIV/0!	#DIV/0!	#DIV/0!	#DIV/0!	#DIV/0!	#DIV/0!	81.675	133.76	155.38	166.67	199.58	6.43	3.29	0.34	#DIV/0!	0.68
